# Supplementary material for: One Diet Does Not Fit All: A Systematic Review and Meta-Analysis of Gene–Diet Interactions Affecting Blood Lipid Profiles
Source: Curr Issues Mol Biol. 2026 Jun 3;48(6):591. doi: 10.3390/cimb48060591 (PMC13297643; doi:10.3390/cimb48060591)
Supplement: Supplementary file 1 [file cimb-48-00591-s001.zip]

Archive with 4 entries (2 files):
- cimb-4307051-supplementary/
- cimb-4307051-supplementary/cimb-4307051-supplementary materials-final/
- cimb-4307051-supplementary/cimb-4307051-supplementary materials-final/cimb-4307051-supplementary-final-6.3.pdf
- cimb-4307051-supplementary/cimb-4307051-supplementary materials-final/Supplementary_File_S1_PRISMA.pdf
